# Supplementary material for: Optimising Exercise for Managing Chemotherapy-Induced Peripheral Neuropathy in People Diagnosed with Cancer
Source: Cancers (Basel). 2025 Jul 31;17(15):2533. doi: 10.3390/cancers17152533 (PMC12346131; doi:10.3390/cancers17152533)
Supplement: Supplementary file 1 [file cancers-17-02533-s001.zip]

Archive with 1 entries (1 files):
- cancers-3738231-supplementary.pdf
